# Supplementary material for: Selective Antiproliferative Effects of Marine Oils on Neuroblastoma Cells in 3D Cultures
Source: Mar Drugs. 2025 Jun 26;23(7):268. doi: 10.3390/md23070268 (PMC12300571; doi:10.3390/md23070268)
Supplement: Supplementary file 1 [file marinedrugs-23-00268-s001.zip]

Archive with 18 entries (18 files):
- Figure S1.tif
- Figure S10.tif
- Figure S11.tif
- Figure S12.tif
- Figure S13.tif
- Figure S14.tif
- Figure S15.tif
- Figure S16.pdf
- Figure S17.png
- Figure S2.tif
- Figure S3.tif
- Figure S4.tif
- Figure S5.tif
- Figure S6.tif
- Figure S7.pdf
- Figure S8.tif
- Figure S9.tif
- Supplementary Tables and Figure S18.pdf
